# Supplementary material for: Gut Microbiota Dysbiosis and Sleep Disorders: Culprit in Cardiovascular Diseases
Source: J Clin Med. 2024 May 31;13(11):3254. doi: 10.3390/jcm13113254 (PMC11173264; doi:10.3390/jcm13113254)
Supplement: Supplementary file 1 [file jcm-13-03254-s001.zip]

Archive with 3 entries (3 files):
- additional file S1 - PRISMA.pdf
- additional file S2 - Prospero.pdf
- jcm-3027135-supplementary.pdf
